# Supplementary material for: Herpesvirus Diversity in Atlantic Procellariiformes
Source: Vet Sci. 2025 Nov 29;12(12):1143. doi: 10.3390/vetsci12121143 (PMC12737773; doi:10.3390/vetsci12121143)
Supplement: Supplementary file 1 [file vetsci-12-01143-s001.zip]

Archive with 1 entries (1 files):
- vetsci-3983089-supplementary.pdf
